# Supplementary material for: Investigation of external quality factor and coupling coefficient for a novel SIR based microstrip tri-band bandpass filter
Source: PLoS One. 2021 Oct 25;16(10):e0258386. doi: 10.1371/journal.pone.0258386 (PMC8544848; doi:10.1371/journal.pone.0258386)
Supplement: S1 File — (XLSX) [file pone.0258386.s001.xlsx]

## Sheet: Sheet1
Freq [GHz]	dB(S(2,1)) Simulated	dB(S(1,1)) Simulated	dB(S(1,1)) Measured	dB(S(2,1)) Measured
1	-42.3412	-0.00749	-0.00754	-41.2735
1.1	-41.3638	-0.00892	-0.0089	-40.2922
1.2	-40.4452	-0.0105	-0.01041	-39.3692
1.3	-39.5743	-0.01225	-0.01209	-38.4932
1.4	-38.7429	-0.01418	-0.01395	-37.6556
1.5	-37.9444	-0.01631	-0.016	-36.85
1.6	-37.1741	-0.01864	-0.01825	-36.0712
1.7	-36.4288	-0.0212	-0.02074	-35.3156
1.8	-35.7062	-0.02401	-0.02347	-34.5805
1.9	-35.0054	-0.02711	-0.02648	-33.8642
2	-34.3271	-0.03052	-0.02981	-33.1663
2.1	-33.6732	-0.0343	-0.03348	-32.4873
2.2	-33.0482	-0.03848	-0.03756	-31.8294
2.3	-32.4595	-0.04314	-0.04209	-31.1968
2.4	-31.9192	-0.04835	-0.04714	-30.5964
2.5	-31.4471	-0.0542	-0.0528	-30.0399
2.6	-31.0763	-0.06084	-0.05918	-29.5462
2.7	-30.8649	-0.06844	-0.06642	-29.147
2.8	-30.9229	-0.07727	-0.07472	-28.8993
2.9	-31.4857	-0.08779	-0.08439	-28.913
3	-33.1779	-0.10093	-0.096	-29.4294
3.1	-38.6963	-0.11892	-0.11081	-31.1142
3.2	-39.9227	-0.14838	-0.13235	-37.093
3.3	-24.9308	-0.21386	-0.17321	-35.2599
3.4	-15.7253	-0.43114	-0.29252	-20.7642
3.5	-7.6878	-1.46892	-0.8738	-10.8884
3.6	-2.26282	-6.04142	-4.73062	-3.10786
3.7	-0.99746	-14.5592	-17.1627	-0.7903
3.8	-1.65271	-7.16617	-12.3324	-0.92575
3.9	-4.1871	-2.88182	-4.11676	-3.08042
4	-7.83771	-1.21655	-1.41758	-7.22965
4.1	-11.5629	-0.63254	-0.64311	-11.6832
4.2	-15.1408	-0.40734	-0.38839	-16.0218
4.3	-18.7148	-0.31181	-0.29303	-20.5344
4.4	-22.5741	-0.2698	-0.25624	-25.8885
4.5	-27.2277	-0.25257	-0.24437	-33.6589
4.6	-33.7183	-0.24787	-0.24428	-37.2041
4.7	-38.4608	-0.24989	-0.25016	-30.4011
4.8	-32.5537	-0.25566	-0.25915	-26.6715
4.9	-28.5376	-0.26358	-0.26981	-24.3334
5	-25.969	-0.27281	-0.28138	-22.6785
5.1	-24.1325	-0.28295	-0.29357	-21.4145
5.2	-22.7123	-0.29394	-0.30638	-20.3944
5.3	-21.5455	-0.30602	-0.32012	-19.5322
5.4	-20.5545	-0.31976	-0.33541	-18.77
5.5	-19.6469	-0.3361	-0.35328	-18.0641
5.6	-18.772	-0.35656	-0.37536	-17.3766
5.7	-17.8924	-0.3836	-0.40424	-16.6705
5.8	-16.9595	-0.4213	-0.44422	-15.9054
5.9	-15.919	-0.47688	-0.50293	-15.0324
6	-14.7034	-0.56421	-0.595	-13.9878
6.1	-13.2246	-0.71265	-0.75162	-12.6838
6.2	-11.3658	-0.99293	-1.04881	-10.998
6.3	-8.9926	-1.60487	-1.70709	-8.77957
6.4	-6.08729	-3.22486	-3.51157	-5.99156
6.5	-4.3395	-8.28141	-9.38988	-3.41825
6.6	-1.92442	-13.2904	-12.4962	-2.66985
6.7	-1.17782	-16.7325	-14.1811	-2.38337
6.8	-1.95655	-14.3525	-13.5186	-2.27619
6.9	-6.32624	-2.59805	-2.08507	-7.18244
7	-11.5527	-0.92462	-0.80692	-16.9954
7.1	-16.9954	-0.52137	-0.48851	-23.5168
7.2	-23.5168	-0.37434	-0.36733	-26.6903
7.3	-26.6903	-0.3065	-0.31117	-22.431
7.4	-22.431	-0.27157	-0.28403	-19.8552
7.5	-19.8552	-0.25358	-0.27311	-18.7059
7.6	-18.7059	-0.24607	-0.27323	-18.4789
7.7	-18.4789	-0.24628	-0.28248	-18.9865
7.8	-18.9865	-0.25332	-0.30074	-20.2306
7.9	-20.2306	-0.26748	-0.32939	-22.4139
8	-22.4139	-0.29027	-0.37155	-26.1928
8.1	-26.1928	-0.32479	-0.43313	-34.4273
8.2	-34.4273	-0.37684	-0.5251	-36.4182
8.3	-36.4182	-0.45733	-0.66855	-26.3866
8.4	-26.3866	-0.58794	-0.90672	-9.90207
8.5	-21.8505	-0.81474	-1.33414	-7.96955
8.6	-8.75128	-1.24333	-2.16739	-5.84702
8.7	-6.29463	-2.1284	-3.8824	-3.75259
8.8	-3.91017	-4.04083	-7.23121	-2.14177
8.9	-2.34649	-7.70362	-11.9261	-1.38702
9	-1.50756	-13.3785	-12.8163	-1.36967
9.1	-2.38244	-8.82399	-8.07944	-2.14754
9.2	-4.66589	-4.03219	-3.68236	-4.54388
9.3	-8.93365	-1.67143	-1.58962	-8.54079
9.4	-13.75	-0.84468	-0.81552	-12.9969
9.5	-18.3917	-0.54552	-0.53431	-17.2951
9.6	-22.787	-0.42469	-0.42995	-21.3407
9.7	-27.0519	-0.37542	-0.3953	-25.1955
9.8	-31.2787	-0.36337	-0.39169	-28.924
9.9	-34.9489	-0.37921	-0.40366	-32.4181
10	-35.1664	-0.42559	-0.42444	-34.8779
10.1	-30.3403	-0.51215
10.2	-19.1669	-0.64247
10.3	-22.1995	-0.78054
10.4	-30.7995	-0.85049
10.5	-35.325	-0.83222
10.6	-38.4991	-0.77562
10.7	-40.9079	-0.72077
10.8	-42.7575	-0.6799
10.9	-44.1579	-0.6529
11	-45.1999	-0.63688
